# Supplementary material for: The dark side of precrastination: exploring the psychological burdens of being too early
Source: Front Psychol. 2025 Dec 3;16:1698978. doi: 10.3389/fpsyg.2025.1698978 (PMC12709200; doi:10.3389/fpsyg.2025.1698978)
Supplement: Supplementary file 1 [file Table_1.xlsx]

## Sheet: Tabelle1
Table S1
Descriptive statistics
	Full Sample				Men				Women				T-Test
	N	M	SD		N	M	SD		N	M	SD		t	p	95% CI
Functional Precrastination	200	3.28817	0.801737		106	3.27912	0.757323		94	3.2834	0.84379		-0.037804	0.969882	-0.227539	0.218979
Precrastination out of fear	200	2.94478	0.775684		106	2.7219	0.729855		94	3.19895	0.751098		-4.55258	9.24151e-06	-0.683681	-0.270404
Precrastination out of compulsion	200	2.40867	0.757587		106	2.28027	0.687313		94	2.54286	0.810027		-2.47891	0.0140144	-0.471476	-0.0536937
Chronicle Stress (SSCS)	200	18.6418	10.1001		106	16.4	9.08147		94	21.2737	10.5311		-3.51343	0.00054806	-7.60919	-2.13818
Compulsion (PSSI)	200	19.01	4.79478		106	18.6095	4.51386		94	19.4	5.07686		-1.1656	0.245179	-2.12784	0.54689
Extraversion	200	3.21642	1.04722		106	3.19048	0.969191		94	3.25263	1.13427		-0.417735	0.676594	-0.355575	0.231264
Neuroticism	200	2.81592	1.03245		106	2.47143	0.911541		94	3.2	1.03245		-5.29997	3.07482e-07	-0.999659	-0.457484
Openness	200	3.15672	1.05431		106	3.07619	1.05789		94	3.24737	1.05405		-1.14471	0.253711	-0.46607	0.123714
Conscientiousness	200	3.51493	0.860102		106	3.3381	0.881147		94	3.69474	0.789879		-3.0018	0.00302941	-0.590935	-0.122348
Agreeableness	200	3.09701	0.778968		106	3.07619	0.749298		94	3.12105	0.817741		-0.404871	0.68601	-0.263374	0.17365
Note. SSCS = Screening Scale for Chronic Stress (Schulz et al., 2004); PSSI = Personality Styles and Disorders Inventory (Kuhl & Kazén, 2009); n = 200
